# Supplementary material for: Cytotoxic, Antiproliferative and Pro-Apoptotic Effects of 5-Hydroxyl-6,7,3′,4′,5′-Pentamethoxyflavone Isolated from Lantana ukambensis
Source: Nutrients. 2015 Dec 10;7(12):10388–97. doi: 10.3390/nu7125537 (PMC4690089; doi:10.3390/nu7125537)
Supplement: Supplementary file 1 [file nutrients-07-05537-s001.zip]

Archive with 9 entries (6 files):
- Videos/
- Videos/Video S1_U937_2.mp4
- __MACOSX/
- __MACOSX/Videos/
- __MACOSX/Videos/._Video S1_U937_2.mp4
- Videos/Video S2_U937_Celecoxib.mp4
- __MACOSX/Videos/._Video S2_U937_Celecoxib.mp4
- Videos/Video S3_U937_DMSO.mp4
- __MACOSX/Videos/._Video S3_U937_DMSO.mp4
